# Supplementary material for: Clinical and Molecular Heterogeneity in Patients with Innate Resistance to Anti-PD-1 +/− Anti-CTLA-4 Immunotherapy in Metastatic Melanoma Reveals Distinct Therapeutic Targets
Source: Cancers (Basel). 2021 Jun 25;13(13):3186. doi: 10.3390/cancers13133186 (PMC8267740; doi:10.3390/cancers13133186)
Supplement: Supplementary file 1 [file cancers-13-03186-s001.zip]

Archive with 3 entries (3 files):
- Supplementary Figures 1-4.pdf
- Supplementary Table 1 and 2.xlsx
- Supplementary Tables_3-9.pdf
